# Supplementary material for: Evolutionary divergence in the conformational landscapes of tyrosine vs serine/threonine kinases
Source: eLife. 2022 Dec 23;11:e83368. doi: 10.7554/eLife.83368 (PMC9822262; doi:10.7554/eLife.83368)
Supplement: Figure 2—source data 1. [file elife-83368-fig2-data1.csv]

Kinase Class	Gene	Inhibitor	dG Exp.	dG ABFE	Error dG ABFE	PDB	Ligand HET	Exp. DOI
TK	ABL1	Imatinib	-10.8	-10.82	0.57	6NPV	STI	https://doi.org/10.1038/nbt.1990
TK	DDR1	Imatinib	-12.5	-11.73	1.22	4BKJ	STI	https://doi.org/10.1038/nbt.1990
TK	LCK	Imatinib	-8.7	-8.49	1.28	2PL0	STI	https://doi.org/10.1038/nbt.1990
TK	CSF1R	Imatinib	-10.86	-10.91	1.29	4R7I	STI	https://doi.org/10.1038/nbt.1990
TK	KIT	Imatinib	-8.78	-8.66	1.43	1T46	STI	https://doi.org/10.1074/jbc.m403319200
TK	PDGFRA	Imatinib	-10.24	-11.27	0.27	6JOL	STI	https://doi.org/10.1038/nbt.1990
STK	MAPK14	Imatinib	-6.1	-11.14	0.75	3HEC	STI	https://doi.org/10.1021/bi100070r
STK	MAPK14	BIRB-796	-12.75	-17	0.37	5N66	B96	https://doi.org/10.1038/nbt.1990
STK	MAPK9	BIRB-796	-11.1	-19.88	0.54	3NPC	B96	https://doi.org/10.1038/nbt.1990
STK	BRAF	BIRB-796	-7.6	-18.58	0.35	4JVG	B96	https://doi.org/10.1038/nbt.1990
TK	PTK2B	BIRB-796	-8.19	-9.65	0.13	3FZS	B96	https://doi.org/10.1038/nbt.1990
